# Supplementary material for: Ultrasonographic assessment of cervical and craniofacial muscle thickness in individuals with and without cervicogenic headache
Source: PeerJ. 2026 May 25;14:e21285. doi: 10.7717/peerj.21285 (PMC13218338; doi:10.7717/peerj.21285)
Supplement: Supplemental Information 3 [file peerj-14-21285-s003.xlsx]

## Sheet: Sayfa1
Participant ID			Age	Gender	Body Mass Index (BMI)					Left Temporalis Thickness (mm)	Right Temporalis Thickness (mm)	Left Masseter Thickness (mm)	Right Masseter Thickness (mm)	Left SCM Thickness (mm)	Right SCM Thickness (mm)	Left Trapezius Thickness (mm)	Right Trapezius Thickness (mm)
1			39	1	25					22.4	22.8	10.7	10.5	9.9	10.5	8.2	8.1
2			41	1	23					17.2	16.7	8.1	9	9.3	9.4	7.9	7.7
3			23	0	27.1					16.2	17.8	10.2	9.7	9.5	8.5	7.5	7.3
4			22	0	18.5					16.9	16.2	12.1	12.4	8.9	8.5	7.6	7.2
5			40	0	27.9					19.2	19.5	13.1	13.2	9.9	9.4	6.8	7.1
6			36	0	28.5					15.6	15.9	12	8.7	9.7	9.5	6.9	7.2
7			41	1	26.5					15.7	14.7	12.9	13.2	10.4	10.9	9.6	9.2
8			25	0	27.2					15.2	14.3	12.3	12.4	9.6	10.1	6.8	7.1
9			42	0	21.9					15.7	14.1	11.1	10.7	9.5	10	7.5	7.4
10			23	0	23.5					13.6	13.2	10.3	10.6	11.8	11.2	7.4	7.1
11			37	1	23.9					14.2	14.6	10.7	10.5	9.1	8.7	11	10.5
12			24	0	23.2					16.4	16.8	11.2	11	10.7	10.2	9.5	9.3
13			26	0	23.7					19.1	19.7	11.7	8.6	9.4	9	7.2	7.6
14			26	0	23.5					17.5	17.8	9.8	10.1	10.6	10.1	8.5	8.2
15			33	1	26.5					17.3	17.4	10.6	11.3	11.7	11.4	9.4	9.6
16			30	0	22.2					16.4	17.2	10.2	10.5	10.8	11.1	8.1	8.5
17			35	0	19.5					16.8	17.2	9.8	7.2	8.9	8.6	6.9	7.2
18			37	0	26.4					16.1	16.4	12.6	8.4	9.2	8.9	8.4	8.6
19			30	1	28					18.2	18.5	15.3	14.9	9.6	9.4	9.5	9.9
20			34	1	27.5					17.1	16.6	12.9	11.1	12.6	12.8	8.5	8.9
21			38	1	26.1					16.4	16.7	10.4	10.4	11.5	11.9	7.9	8.3
22			33	0	26.3					15.5	15.9	12.2	12.4	9.8	9.5	8.4	8.9
23			22	0	19.5					14.5	13.1	10.7	10.1	10.2	10.5	8.6	8.8
24			24	1	29.5					15.2	15.6	13.8	10.6	11.5	11.1	10.1	9.8
25			47	1	30.1					19.2	18.5	11.5	11.9	12.6	12.1	7.9	8.2
26			29	0	30.5					17.8	18.5	13.1	12.4	9.9	9.6	9.5	9.2
27			38	0	25.1					22.7	22.6	11.2	10.8	9.9	9.2	9.4	9.1
28			25	0	22.4					14.2	13.8	11.5	11.8	8.5	8.1	9.1	9.5
29			43	0	22.3					14.2	13.8	15	10.7	12.5	12.1	7.9	7.8
30			37	1	21					14	14.3	15.2	12.8	11.5	11.2	9.5	9.1
31			43	0	27					12.4	12.9	13.4	15.1	12.3	12.7	10.1	9.7
32			34	0	26.1					21.8	21.4	13.2	9	10.2	9.8	7.4	7.7
33			42	0	25					19.2	19.9	8.2	9.7	11.8	11.4	9.1	9.5
34			19	0	22.6					19.2	19.7	12.3	12.5	12.6	12.3	7.5	7.8
35			47	0	30					16.4	16.1	10.1	10.4	11.5	10.4	7.5	7.2
36			38	0	23					18.2	17.9	9.6	9.9	10.6	8.9	7.2	7.5
37			40	0	27.2					17.6	17.9	11.3	11.1	9.8	9.8	6.8	7.3

## Sheet: Sheet1
GUP 0	NORMAL
KADIN	0
sol	0
